# Supplementary material for: Consumers’ Quality Perception and Acceptance of Suboptimal Food: An Online Survey in Selangor and Kuala Lumpur, Malaysia
Source: Foods. 2023 Jul 25;12(15):2824. doi: 10.3390/foods12152824 (PMC10416839; doi:10.3390/foods12152824)
Supplement: Supplementary file 1 [file foods-12-02824-s001.zip]

Archive with 1 entries (1 files):
- foods-2461120-supplementary.pdf
